# Supplementary material for: ﻿Two novel Tuber species (Tuberaceae, Pezizales) from southwestern China based on morphological and molecular evidence
Source: MycoKeys. 2025 Jul 11;119:295–314. doi: 10.3897/mycokeys.119.143714 (PMC12274894; doi:10.3897/mycokeys.119.143714)
Supplement: XML Treatment for Tuber marroninum [file mycokeys.119.143714-treatment1.xml]

<!DOCTYPE tp:taxon-treatment
  PUBLIC "-//TaxonX//DTD Taxonomic Treatment Publishing DTD v0 20100105//EN" "tax-treatment-NSO.dtd">
<tp:taxon-treatment xmlns:tp="http://www.plazi.org/taxpub"><tp:treatment-meta><kwd-group><label>Taxon classification</label><kwd>
                <named-content content-type="kingdom">Fungi</named-content>
              </kwd><kwd>
                <named-content content-type="order">Pezizales</named-content>
              </kwd><kwd>
                <named-content content-type="family">Tuberaceae</named-content>
              </kwd></kwd-group><mixed-citation publication-type="journal"><person-group><name><surname>Yuan</surname><given-names>Tian-Jun</given-names></name><name><surname>Luo</surname><given-names>Hong-Mei</given-names></name><name><surname>Su</surname><given-names>Kai-Mei</given-names></name><name><surname>Li</surname><given-names>Shu-Hong</given-names></name><name><surname>Li</surname><given-names>E-Xian</given-names></name></person-group><article-title>﻿Two novel <italic><tp:taxon-name><tp:taxon-name-part taxon-name-part-type="genus" reg="Tuber">Tuber</tp:taxon-name-part></tp:taxon-name></italic> species (<tp:taxon-name><tp:taxon-name-part taxon-name-part-type="family">Tuberaceae</tp:taxon-name-part></tp:taxon-name>, <tp:taxon-name><tp:taxon-name-part taxon-name-part-type="order">Pezizales</tp:taxon-name-part></tp:taxon-name>) from southwestern China based on morphological and molecular evidence</article-title><source>MycoKeys</source><day>11</day><month>07</month><year>2025</year><volume>119</volume><fpage>295</fpage><lpage>314</lpage><pub-id pub-id-type="doi">10.3897/mycokeys.119.143714</pub-id></mixed-citation></tp:treatment-meta><tp:nomenclature><label>﻿</label><tp:taxon-name>
              <object-id xmlns:xlink="http://www.w3.org/1999/xlink" content-type="arpha" xlink:type="simple">9F5806F8-A461-50AC-9DC9-F9966E09CB4F</object-id>
              <tp:taxon-name-part taxon-name-part-type="genus" reg="Tuber">Tuber</tp:taxon-name-part>
              <tp:taxon-name-part taxon-name-part-type="species" reg="marroninum">marroninum</tp:taxon-name-part>
              <object-id xmlns:xlink="http://www.w3.org/1999/xlink" content-type="mycobank" xlink:type="simple">901881</object-id>
            </tp:taxon-name><tp:taxon-authority>T. J. Yuan, S. H. Li &amp; X. H. Wang</tp:taxon-authority><tp:taxon-status xmlns:xlink="http://www.w3.org/1999/xlink" xlink:type="simple">sp. nov.</tp:taxon-status><xref ref-type="fig" rid="F3">Fig. 3a–g</xref></tp:nomenclature><tp:treatment-sec sec-type="Typification" id="SECID0EOYCK"><title>Typification.</title><p>China • Yunnan Province: Xiangyun County (<named-content xmlns:xlink="http://www.w3.org/1999/xlink" content-type="dwc:verbatimCoordinates" xlink:type="simple"><named-content content-type="geo-json" specific-use="{&#34;type&#34;:&#34;Point&#34;,&#34;coordinates&#34;:[100.726111,25.346133]}" id="NCID0EXYCK" xlink:type="simple">25°20'768"N, 100°43'34"E</named-content></named-content>), in soil under mixed forest, with <italic><tp:taxon-name><tp:taxon-name-part taxon-name-part-type="genus" reg="Pinus">Pinus</tp:taxon-name-part><tp:taxon-name-part taxon-name-part-type="species" reg="yunnanensis">yunnanensis</tp:taxon-name-part></tp:taxon-name></italic> dominant, 20 Sep 2020, S. H. Li L3694 (holotype <abbrev xmlns:xlink="http://www.w3.org/1999/xlink" content-type="institution" xlink:title="Yunnan Academy of Agricultural Sciences" id="ABBRID0EGZCK" xlink:type="simple">YAAS</abbrev> L3694, paratype <abbrev xmlns:xlink="http://www.w3.org/1999/xlink" content-type="institution" xlink:title="Yunnan Academy of Agricultural Sciences" id="ABBRID0ELZCK" xlink:type="simple">YAAS</abbrev> L3695).</p></tp:treatment-sec><tp:treatment-sec sec-type="Gene sequences ex holotype" id="SECID0EQZCK"><title>Gene sequences ex holotype.</title><p><ext-link xmlns:xlink="http://www.w3.org/1999/xlink" ext-link-type="gen" xlink:href="ON454668" xlink:type="simple">ON454668</ext-link> (ITS); <ext-link xmlns:xlink="http://www.w3.org/1999/xlink" ext-link-type="gen" xlink:href="ON428904" xlink:type="simple">ON428904</ext-link> (LSU); <ext-link xmlns:xlink="http://www.w3.org/1999/xlink" ext-link-type="gen" xlink:href="OQ305202" xlink:type="simple">OQ305202</ext-link> (<abbrev xmlns:xlink="http://www.w3.org/1999/xlink" xlink:title="RNA polymerase II" id="ABBRID0EF1CK" xlink:type="simple">RPB2</abbrev>); <ext-link xmlns:xlink="http://www.w3.org/1999/xlink" ext-link-type="gen" xlink:href="OQ305199" xlink:type="simple">OQ305199</ext-link> (TEF1); ex paratype: <ext-link xmlns:xlink="http://www.w3.org/1999/xlink" ext-link-type="gen" xlink:href="OQ297680" xlink:type="simple">OQ297680</ext-link> (ITS).</p></tp:treatment-sec><tp:treatment-sec sec-type="etymology" id="SECID0ET1CK"><title>Etymology.</title><p>“Marroninum” refers to the maroon color of the ascoma.</p></tp:treatment-sec><tp:treatment-sec sec-type="diagnosis" id="SECID0EY1CK"><title>Diagnosis.</title><p><italic><tp:taxon-name><tp:taxon-name-part taxon-name-part-type="genus" reg="Tuber">Tuber</tp:taxon-name-part><tp:taxon-name-part taxon-name-part-type="species" reg="marroninum">marroninum</tp:taxon-name-part></tp:taxon-name></italic> differs from other species by its whitish and glabrous ascomata and maroon color of the ascoma, globose and subglobose or broad ellipsoid ascospores, with greyish-white alveolate-reticulate ornamentation.</p></tp:treatment-sec><tp:treatment-sec sec-type="description" id="SECID0EJ2CK"><title>Description.</title><p><bold><italic>Ascomata</italic></bold> (Fig. <xref ref-type="fig" rid="F3">3a, b</xref>) 3–5 cm diam, subglobose, hypogeous, whitish (3A1-2) becoming brown (8E6-8) when bruised, surface smooth, with white furrows; odor mild, taste not recorded. <bold><italic>Peridium</italic></bold> (Fig. <xref ref-type="fig" rid="F3">3c, d</xref>) two-layered, 150–200 µm thick, outer layer 40–60 µm thick, pseudoparenchymatous, composed of subglobose or irregularly shaped cells of 7.5–16.8 (24.5) µm broad with thickened walls, inner layer composed of thin-walled hyaline interwoven hyphae, 2.5–4 (5.5) µm diam, large cells of 20 × 10 µm diam. Sometimes, intermixed. <bold><italic>Gleba</italic></bold> (Fig. <xref ref-type="fig" rid="F3">3b</xref>) solid, firm, brown to dark brown (10F6-8) at maturity, marbled with whitish (1A1-1B1) narrow veins. <bold><italic>Asci</italic></bold> (Fig. <xref ref-type="fig" rid="F3">3e, g</xref>) subglobose or irregular, 1–4 spored, with a short stalk, 50–75 (100) × 40–55 (80) μm (n = 50). <bold><italic>Ascospores</italic></bold> (Fig. <xref ref-type="fig" rid="F3">3e, g</xref>) subglobose to globose, pale yellow (5A2-3, 5B3) when young, becoming brown (5C6-8, 5D6-7) at maturity, excluding their spiny-reticulate ornamentation, 41.5–52 × 41–50 μm, <italic>Q</italic> = 1.00–1.14 (n = 55), in one-spored asci, 33–41 × 32–40 μm (n = 50), <italic>Q</italic> = 1.00–1.15, in two-spored asci, 21–37 × 20–35.5 μm, <italic>Q</italic> = 1.01–1.12 (n = 60), in three-spored asci, 20–35.5 × 18.5–30.5 μm, <italic>Q</italic> = 1.02–1.15 (n = 60), in four-spored asci, <italic>Q</italic> = 1.14 ± 0.07, with a greyish white (2B1-2; 1C1-2) reticulatum and alveolate-reticulate ornamentation, meshes 5–8 across the ascospore width, 1.5–3 μm tall.</p><fig id="F3" position="float" orientation="portrait"><object-id xmlns:xlink="http://www.w3.org/1999/xlink" content-type="doi" xlink:type="simple">10.3897/mycokeys.119.143714.figure3</object-id><object-id xmlns:xlink="http://www.w3.org/1999/xlink" content-type="arpha" xlink:type="simple">AF469D07-F7BE-5786-A787-A4B968B9E0DB</object-id><label>Figure 3.</label><caption><p>Photographs of <italic><tp:taxon-name><tp:taxon-name-part taxon-name-part-type="genus" reg="Tuber">Tuber</tp:taxon-name-part><tp:taxon-name-part taxon-name-part-type="species" reg="marroninum">marroninum</tp:taxon-name-part></tp:taxon-name></italic> (<abbrev xmlns:xlink="http://www.w3.org/1999/xlink" content-type="institution" xlink:title="Yunnan Academy of Agricultural Sciences" id="ABBRID0ER4CK" xlink:type="simple">YAAS</abbrev> L3694, holotype): <bold>a</bold> fresh ascomata showing cut section <bold>b</bold> the gleba <bold>c, d</bold> vertical section of peridium <bold>d</bold> the gleba and asci <bold>e, f</bold> ascospores <bold>g</bold> scanning electron micrograph of ascospore.</p></caption><graphic xmlns:xlink="http://www.w3.org/1999/xlink" xlink:href="mycokeys-119-295-g003.jpg" position="float" orientation="portrait" xlink:type="simple" id="oo_1372069.jpg"><uri content-type="original_file" xlink:type="simple">https://binary.pensoft.net/fig/1372069</uri></graphic></fig></tp:treatment-sec><tp:treatment-sec sec-type="distribution" id="SECID0EH5CK"><title>Distribution and habitat.</title><p>China: Yunnan province, Xiangyun county, hypogeous, in the soil in mixed woods dominated by <italic><tp:taxon-name><tp:taxon-name-part taxon-name-part-type="genus" reg="Pinus">Pinus</tp:taxon-name-part><tp:taxon-name-part taxon-name-part-type="species" reg="yunnanensis">yunnanensis</tp:taxon-name-part></tp:taxon-name></italic>.</p></tp:treatment-sec><tp:treatment-sec sec-type="notes" id="SECID0EY5CK"><title>Notes.</title><p><italic><tp:taxon-name><tp:taxon-name-part taxon-name-part-type="genus" reg="Tuber">Tuber</tp:taxon-name-part><tp:taxon-name-part taxon-name-part-type="species" reg="marroninum">marroninum</tp:taxon-name-part></tp:taxon-name></italic> is phylogenetically closely related to <italic><tp:taxon-name><tp:taxon-name-part taxon-name-part-type="genus" reg="Tuber">T.</tp:taxon-name-part><tp:taxon-name-part taxon-name-part-type="species" reg="caoi">caoi</tp:taxon-name-part></tp:taxon-name></italic> (<xref ref-type="bibr" rid="B10">Fan et al. 2016</xref>). In morphology, <italic><tp:taxon-name><tp:taxon-name-part taxon-name-part-type="genus" reg="Tuber">T.</tp:taxon-name-part><tp:taxon-name-part taxon-name-part-type="species" reg="caoi">caoi</tp:taxon-name-part></tp:taxon-name></italic> has gray and pubescent ascomata, but <italic><tp:taxon-name><tp:taxon-name-part taxon-name-part-type="genus" reg="Tuber">T.</tp:taxon-name-part><tp:taxon-name-part taxon-name-part-type="species" reg="marroninum">marroninum</tp:taxon-name-part></tp:taxon-name></italic> has whitish and glabrous ascomata. Both trees of <abbrev xmlns:xlink="http://www.w3.org/1999/xlink" xlink:title="maximum likehood" id="ABBRID0EOADK" xlink:type="simple">ML</abbrev> and <abbrev xmlns:xlink="http://www.w3.org/1999/xlink" xlink:title="Bayesian inference" id="ABBRID0ESADK" xlink:type="simple">BI</abbrev> (Figs <xref ref-type="fig" rid="F1">1</xref>, <xref ref-type="fig" rid="F2">2</xref>) also have strong bootstrap supporting the new species.</p></tp:treatment-sec><tp:treatment-sec><!--Section generated to contain objects referenced in tp:taxon-treatment.--><fig id="F1" position="float" orientation="portrait"><object-id xmlns:xlink="http://www.w3.org/1999/xlink" content-type="doi" xlink:type="simple">10.3897/mycokeys.119.143714.figure1</object-id><object-id xmlns:xlink="http://www.w3.org/1999/xlink" content-type="arpha" xlink:type="simple">FDC8356A-8E19-5152-AAB9-F94C94F1DA57</object-id><label>Figure 1.</label><caption><p>Phylogeny generated from maximum likelihood and Bayesian inference analysis of the ITS-LUS-TEF1-<abbrev xmlns:xlink="http://www.w3.org/1999/xlink" xlink:title="RNA polymerase II" id="ABBRID0EKBAE" xlink:type="simple">RPB2</abbrev> rDNA sequences from <italic><tp:taxon-name><tp:taxon-name-part taxon-name-part-type="genus" reg="Tuber">Tuber</tp:taxon-name-part><tp:taxon-name-part taxon-name-part-type="species" reg="marroninum">marroninum</tp:taxon-name-part></tp:taxon-name></italic> and <italic><tp:taxon-name><tp:taxon-name-part taxon-name-part-type="genus" reg="Tuber">T.</tp:taxon-name-part><tp:taxon-name-part taxon-name-part-type="species" reg="conditum">conditum</tp:taxon-name-part></tp:taxon-name></italic>-related species. <italic><tp:taxon-name><tp:taxon-name-part taxon-name-part-type="genus" reg="Choiromyces">Choiromyces</tp:taxon-name-part><tp:taxon-name-part taxon-name-part-type="species" reg="helanshanensis">helanshanensis</tp:taxon-name-part></tp:taxon-name></italic> and <italic><tp:taxon-name><tp:taxon-name-part taxon-name-part-type="genus" reg="Choiromyces">C.</tp:taxon-name-part><tp:taxon-name-part taxon-name-part-type="species" reg="meandriformis">meandriformis</tp:taxon-name-part></tp:taxon-name></italic> served as outgroups. <abbrev xmlns:xlink="http://www.w3.org/1999/xlink" xlink:title="maximum likehood" id="ABBRID0E1CAE" xlink:type="simple">ML</abbrev> bootstrap values (&gt;75%) and Posterior Probabilities (PPs) values (&gt;0.90) are shown above or beneath the branches at nodes. Novel sequences are printed in bold.</p></caption><graphic xmlns:xlink="http://www.w3.org/1999/xlink" xlink:href="mycokeys-119-295-g001.jpg" position="float" orientation="portrait" xlink:type="simple" id="oo_1372067.jpg"><uri content-type="original_file" xlink:type="simple">https://binary.pensoft.net/fig/1372067</uri></graphic></fig><fig id="F2" position="float" orientation="portrait"><object-id xmlns:xlink="http://www.w3.org/1999/xlink" content-type="doi" xlink:type="simple">10.3897/mycokeys.119.143714.figure2</object-id><object-id xmlns:xlink="http://www.w3.org/1999/xlink" content-type="arpha" xlink:type="simple">349084F2-4DB3-5EA4-9138-33D164CB65A2</object-id><label>Figure 2.</label><caption><p>Phylogeny generated from maximum likelihood and Bayesian inference analysis of the ITS1-5.8S-ITS2 sequences from <italic><tp:taxon-name><tp:taxon-name-part taxon-name-part-type="genus" reg="Tuber">Tuber</tp:taxon-name-part><tp:taxon-name-part taxon-name-part-type="species" reg="marroninum">marroninum</tp:taxon-name-part></tp:taxon-name></italic> and <italic><tp:taxon-name><tp:taxon-name-part taxon-name-part-type="genus" reg="Tuber">T.</tp:taxon-name-part><tp:taxon-name-part taxon-name-part-type="species" reg="conditum">conditum</tp:taxon-name-part></tp:taxon-name></italic> related species. <italic><tp:taxon-name><tp:taxon-name-part taxon-name-part-type="genus" reg="Choiromyces">Choiromyces</tp:taxon-name-part><tp:taxon-name-part taxon-name-part-type="species" reg="helanshanensis">helanshanensis</tp:taxon-name-part></tp:taxon-name></italic> and <italic><tp:taxon-name><tp:taxon-name-part taxon-name-part-type="genus" reg="Choiromyces">C.</tp:taxon-name-part><tp:taxon-name-part taxon-name-part-type="species" reg="meandriformis">meandriformis</tp:taxon-name-part></tp:taxon-name></italic> served as outgroups. <abbrev xmlns:xlink="http://www.w3.org/1999/xlink" xlink:title="maximum likehood" id="ABBRID0EXEAE" xlink:type="simple">ML</abbrev> bootstrap values (&gt;75%) and Posterior Probabilities (PPs) values (&gt;0.90) are shown above or beneath the branches at nodes. Novel sequences are printed in bold.</p></caption><graphic xmlns:xlink="http://www.w3.org/1999/xlink" xlink:href="mycokeys-119-295-g002.jpg" position="float" orientation="portrait" xlink:type="simple" id="oo_1372068.jpg"><uri content-type="original_file" xlink:type="simple">https://binary.pensoft.net/fig/1372068</uri></graphic></fig></tp:treatment-sec><ref-list><ref id="B10"><mixed-citation xmlns:xlink="http://www.w3.org/1999/xlink" xlink:type="simple"><person-group><name name-style="western"><surname>Fan</surname><given-names>L</given-names></name><name name-style="western"><surname>Zhang</surname><given-names>PR</given-names></name><name name-style="western"><surname>Yan</surname><given-names>XY</given-names></name></person-group> (<year>2016</year>) <article-title>Molecular analysis of Chinese truffles resembling <italic><tp:taxon-name><tp:taxon-name-part taxon-name-part-type="genus">Tuber</tp:taxon-name-part><tp:taxon-name-part taxon-name-part-type="species">californicum</tp:taxon-name-part></tp:taxon-name></italic> in morphology reveals a rich pattern of species diversity with emphasis on four new species.</article-title><source>Mycologia</source><volume>108</volume>(<issue>2</issue>): <fpage>344</fpage>–<lpage>353</lpage>. <ext-link xlink:href="10.3852/14-343" ext-link-type="doi" xlink:type="simple">https://doi.org/10.3852/14-343</ext-link></mixed-citation></ref></ref-list></tp:taxon-treatment>
