# Supplementary material for: ﻿Two novel Tuber species (Tuberaceae, Pezizales) from southwestern China based on morphological and molecular evidence
Source: MycoKeys. 2025 Jul 11;119:295–314. doi: 10.3897/mycokeys.119.143714 (PMC12274894; doi:10.3897/mycokeys.119.143714)
Supplement: XML Treatment for Tuber conditum [file mycokeys.119.143714-treatment2.xml]

<!DOCTYPE tp:taxon-treatment
  PUBLIC "-//TaxonX//DTD Taxonomic Treatment Publishing DTD v0 20100105//EN" "tax-treatment-NSO.dtd">
<tp:taxon-treatment xmlns:tp="http://www.plazi.org/taxpub"><tp:treatment-meta><kwd-group><label>Taxon classification</label><kwd>
                <named-content content-type="kingdom">Fungi</named-content>
              </kwd><kwd>
                <named-content content-type="order">Pezizales</named-content>
              </kwd><kwd>
                <named-content content-type="family">Tuberaceae</named-content>
              </kwd></kwd-group><mixed-citation publication-type="journal"><person-group><name><surname>Yuan</surname><given-names>Tian-Jun</given-names></name><name><surname>Luo</surname><given-names>Hong-Mei</given-names></name><name><surname>Su</surname><given-names>Kai-Mei</given-names></name><name><surname>Li</surname><given-names>Shu-Hong</given-names></name><name><surname>Li</surname><given-names>E-Xian</given-names></name></person-group><article-title>﻿Two novel <italic><tp:taxon-name><tp:taxon-name-part taxon-name-part-type="genus" reg="Tuber">Tuber</tp:taxon-name-part></tp:taxon-name></italic> species (<tp:taxon-name><tp:taxon-name-part taxon-name-part-type="family">Tuberaceae</tp:taxon-name-part></tp:taxon-name>, <tp:taxon-name><tp:taxon-name-part taxon-name-part-type="order">Pezizales</tp:taxon-name-part></tp:taxon-name>) from southwestern China based on morphological and molecular evidence</article-title><source>MycoKeys</source><day>11</day><month>07</month><year>2025</year><volume>119</volume><fpage>295</fpage><lpage>314</lpage><pub-id pub-id-type="doi">10.3897/mycokeys.119.143714</pub-id></mixed-citation></tp:treatment-meta><tp:nomenclature><label>﻿</label><tp:taxon-name>
              <object-id xmlns:xlink="http://www.w3.org/1999/xlink" content-type="arpha" xlink:type="simple">297F5F49-CFC4-55A9-8BCA-6FBC2FB54C7E</object-id>
              <tp:taxon-name-part taxon-name-part-type="genus" reg="Tuber">Tuber</tp:taxon-name-part>
              <tp:taxon-name-part taxon-name-part-type="species" reg="conditum">conditum</tp:taxon-name-part>
              <object-id xmlns:xlink="http://www.w3.org/1999/xlink" content-type="mycobank" xlink:type="simple">901882</object-id>
            </tp:taxon-name><tp:taxon-authority>T. J. Yuan, S. H. Li &amp; X. H. Wang</tp:taxon-authority><tp:taxon-status xmlns:xlink="http://www.w3.org/1999/xlink" xlink:type="simple">sp. nov.</tp:taxon-status><xref ref-type="fig" rid="F4">Fig. 4a–f</xref></tp:nomenclature><tp:treatment-sec sec-type="Typification" id="SECID0EMCDK"><title>Typification.</title><p>China • Yunnan Province: Changning County (<named-content xmlns:xlink="http://www.w3.org/1999/xlink" content-type="dwc:verbatimCoordinates" xlink:type="simple"><named-content content-type="geo-json" specific-use="{&#34;type&#34;:&#34;Point&#34;,&#34;coordinates&#34;:[102.353500,38.390300]}" id="NCID0EVCDK" xlink:type="simple">38.3903°N, 102.3535°E</named-content></named-content>), in soil under mixed forest, with <italic><tp:taxon-name><tp:taxon-name-part taxon-name-part-type="genus" reg="Pinus">Pinus</tp:taxon-name-part><tp:taxon-name-part taxon-name-part-type="species" reg="yunnanensis">yunnanensis</tp:taxon-name-part></tp:taxon-name></italic> dominant, 20 Sep 2020, S. H. Li L3385 (holotype <abbrev xmlns:xlink="http://www.w3.org/1999/xlink" content-type="institution" xlink:title="Yunnan Academy of Agricultural Sciences" id="ABBRID0EEDDK" xlink:type="simple">YAAS</abbrev> L3385, paratype <abbrev xmlns:xlink="http://www.w3.org/1999/xlink" content-type="institution" xlink:title="Yunnan Academy of Agricultural Sciences" id="ABBRID0EJDDK" xlink:type="simple">YAAS</abbrev> L3682).</p></tp:treatment-sec><tp:treatment-sec sec-type="Gene sequences ex holotype" id="SECID0EODDK"><title>Gene sequences ex holotype.</title><p><ext-link xmlns:xlink="http://www.w3.org/1999/xlink" ext-link-type="gen" xlink:href="ON454665" xlink:type="simple">ON454665</ext-link> (ITS); <ext-link xmlns:xlink="http://www.w3.org/1999/xlink" ext-link-type="gen" xlink:href="ON428901" xlink:type="simple">ON428901</ext-link> (LSU); ex paratype: <ext-link xmlns:xlink="http://www.w3.org/1999/xlink" ext-link-type="gen" xlink:href="ON454667" xlink:type="simple">ON454667</ext-link> (ITS).</p></tp:treatment-sec><tp:treatment-sec sec-type="etymology" id="SECID0EDEDK"><title>Etymology.</title><p>Conditum, Latin, refers to the acrid smell of ascocarp.</p></tp:treatment-sec><tp:treatment-sec sec-type="diagnosis" id="SECID0EIEDK"><title>Diagnosis.</title><p><italic><tp:taxon-name><tp:taxon-name-part taxon-name-part-type="genus" reg="Tuber">Tuber</tp:taxon-name-part><tp:taxon-name-part taxon-name-part-type="species" reg="conditum">conditum</tp:taxon-name-part></tp:taxon-name></italic> differs from other species by having no cystidia on surface of ascomata, thinner peridium, and larger ellipsoid ascospores.</p></tp:treatment-sec><tp:treatment-sec sec-type="description" id="SECID0EZEDK"><title>Description.</title><p><bold><italic>Ascomata</italic></bold> (Fig. <xref ref-type="fig" rid="F4">4a</xref>) 3–4 cm diam., subglobose, hypogeous, grey-white to grey-brown (4A2-4; 4B3-4), surface smooth, with a few pinholes; acrid smell, taste not recorded. <bold><italic>Peridium</italic></bold> (Fig. <xref ref-type="fig" rid="F4">4b</xref>) one-layered, 120–200 µm thick, prosenchymatous, composed of interwoven hyphae 1.5–2.5 µm broad with thin-walled, and lumens 1.5–2.5 (3.5) µm diam, with ellipsoid or irregular cells of 15 × 10 μm diam. Sometimes intermixed, wall thickness 1–2 μm. <bold><italic>Gleba</italic></bold> (Fig. <xref ref-type="fig" rid="F4">4a, c</xref>) solid, firm, brown to black (6E7-8; (5-9)F8) at maturity, marbled with whitish narrow veins. <bold><italic>Asci</italic></bold> (Fig. <xref ref-type="fig" rid="F4">4d–e</xref>) subglobose or irregular, 1–4 spored, hyaline, thin-walled or occasionally with walls as thick as 2 μm, sessile stalk, 55–100 × 45–75 μm (n = 30). <bold><italic>Ascospores</italic></bold> (Fig. <xref ref-type="fig" rid="F4">4d–f</xref>) subglobose or ellipsoid, pale yellow (2A2-4), yellow-brown (5D6-8; 5E7-8) at maturity, excluding ornamentation, 49–66.5 × 34.5–60 μm, <italic>Q</italic> = 1.02–1.58 (n = 54), in one-spored asci, 33–54.5 × 30–47 μm, <italic>Q</italic> = 1.06–1.35 (n = 50), in two-spored asci, 21.5–44 × 21–37 μm, <italic>Q</italic> = 1.00–1.26 (n = 60), in three-spored asci, 20.5–40.0 × 20–35.5 μm, <italic>Q</italic> = 1.01–1.30 (n = 40), in four-spored asci, Q = 1.15 ± 0.23, reticulate ornamentation 2–5 μm in height, composed of irregular hexagonal meshes, 6–8 along the spore length and 3–6 along the breadth.</p><fig id="F4" position="float" orientation="portrait"><object-id xmlns:xlink="http://www.w3.org/1999/xlink" content-type="doi" xlink:type="simple">10.3897/mycokeys.119.143714.figure4</object-id><object-id xmlns:xlink="http://www.w3.org/1999/xlink" content-type="arpha" xlink:type="simple">2D143FDD-D717-59D9-9E94-DADF94E8826C</object-id><label>Figure 4.</label><caption><p>Photographs of <italic><tp:taxon-name><tp:taxon-name-part taxon-name-part-type="genus" reg="Tuber">Tuber</tp:taxon-name-part><tp:taxon-name-part taxon-name-part-type="species" reg="conditum">conditum</tp:taxon-name-part></tp:taxon-name></italic> (<abbrev xmlns:xlink="http://www.w3.org/1999/xlink" content-type="institution" xlink:title="Yunnan Academy of Agricultural Sciences" id="ABBRID0E6GDK" xlink:type="simple">YAAS</abbrev> L3385, holotype): <bold>a</bold> fresh ascomata showing cut section <bold>b</bold> vertical section of peridium <bold>c, d</bold> the gleba and asci <bold>e</bold> ascospores <bold>f</bold> scanning electron micrograph of ascospore.</p></caption><graphic xmlns:xlink="http://www.w3.org/1999/xlink" xlink:href="mycokeys-119-295-g004.jpg" position="float" orientation="portrait" xlink:type="simple" id="oo_1372070.jpg"><uri content-type="original_file" xlink:type="simple">https://binary.pensoft.net/fig/1372070</uri></graphic></fig></tp:treatment-sec><tp:treatment-sec sec-type="distribution" id="SECID0ETHDK"><title>Distribution and habitat.</title><p>China: Yunnan province, Changning county, hypogeous, in the soil in woods dominated by <italic><tp:taxon-name><tp:taxon-name-part taxon-name-part-type="genus" reg="Pinus">Pinus</tp:taxon-name-part><tp:taxon-name-part taxon-name-part-type="species" reg="yunnanensis">yunnanensis</tp:taxon-name-part></tp:taxon-name></italic>.</p></tp:treatment-sec><tp:treatment-sec sec-type="notes" id="SECID0EEIDK"><title>Notes.</title><p><italic><tp:taxon-name><tp:taxon-name-part taxon-name-part-type="genus" reg="Tuber">Tuber</tp:taxon-name-part><tp:taxon-name-part taxon-name-part-type="species" reg="conditum">conditum</tp:taxon-name-part></tp:taxon-name></italic> is phylogenetically closely related to <italic><tp:taxon-name><tp:taxon-name-part taxon-name-part-type="genus" reg="Tuber">Tuber</tp:taxon-name-part><tp:taxon-name-part taxon-name-part-type="species" reg="tomentosum">tomentosum</tp:taxon-name-part></tp:taxon-name></italic> (<xref ref-type="bibr" rid="B19">Kinoshita et al. 2011</xref>), <italic><tp:taxon-name><tp:taxon-name-part taxon-name-part-type="genus" reg="Tuber">T.</tp:taxon-name-part><tp:taxon-name-part taxon-name-part-type="species" reg="qujingense">qujingense</tp:taxon-name-part></tp:taxon-name></italic>, and <italic><tp:taxon-name><tp:taxon-name-part taxon-name-part-type="genus" reg="Tuber">T.</tp:taxon-name-part><tp:taxon-name-part taxon-name-part-type="species" reg="songlu">songlu</tp:taxon-name-part></tp:taxon-name></italic> (<xref ref-type="bibr" rid="B44">Wan et al. 2021</xref>). However, <italic><tp:taxon-name><tp:taxon-name-part taxon-name-part-type="genus" reg="Tuber">T.</tp:taxon-name-part><tp:taxon-name-part taxon-name-part-type="species" reg="conditum">conditum</tp:taxon-name-part></tp:taxon-name></italic> has no cystidia on the surface of ascomata and larger ellipsoid ascospores, differing from <italic><tp:taxon-name><tp:taxon-name-part taxon-name-part-type="genus" reg="Tuber">T.</tp:taxon-name-part><tp:taxon-name-part taxon-name-part-type="species" reg="tomentosum">tomentosum</tp:taxon-name-part></tp:taxon-name></italic> (<xref ref-type="bibr" rid="B19">Kinoshita et al. 2011</xref>; <xref ref-type="bibr" rid="B36">Sasaki et al. 2016</xref>). <italic><tp:taxon-name><tp:taxon-name-part taxon-name-part-type="genus" reg="Tuber">Tuber</tp:taxon-name-part><tp:taxon-name-part taxon-name-part-type="species" reg="conditum">conditum</tp:taxon-name-part></tp:taxon-name></italic> differs from <italic><tp:taxon-name><tp:taxon-name-part taxon-name-part-type="genus" reg="Tuber">T.</tp:taxon-name-part><tp:taxon-name-part taxon-name-part-type="species" reg="qujingense">qujingense</tp:taxon-name-part></tp:taxon-name></italic> and <italic><tp:taxon-name><tp:taxon-name-part taxon-name-part-type="genus" reg="Tuber">T.</tp:taxon-name-part><tp:taxon-name-part taxon-name-part-type="species" reg="songlu">songlu</tp:taxon-name-part></tp:taxon-name></italic> by its thinner peridium (120–200 µm) and larger ascospores (49–66.5 × 34.5–60 μm in one-spored asci). <italic><tp:taxon-name><tp:taxon-name-part taxon-name-part-type="genus" reg="Tuber">Tuber</tp:taxon-name-part><tp:taxon-name-part taxon-name-part-type="species" reg="qujingense">qujingense</tp:taxon-name-part></tp:taxon-name></italic> has a greyish-white ascomata, brown snowflake-shaped gleba, and prosenchymatous peridium, fusiform, and <italic><tp:taxon-name><tp:taxon-name-part taxon-name-part-type="genus" reg="Tuber">T.</tp:taxon-name-part><tp:taxon-name-part taxon-name-part-type="species" reg="songlu">songlu</tp:taxon-name-part></tp:taxon-name></italic> has dense spine-like dermatocystidia, which are completely different from each other. In addition, DNA sequence analysis revealed the similarity between two species is less than 82.73% (<italic><tp:taxon-name><tp:taxon-name-part taxon-name-part-type="genus" reg="Tuber">T.</tp:taxon-name-part><tp:taxon-name-part taxon-name-part-type="species" reg="qujingense">qujingense</tp:taxon-name-part></tp:taxon-name></italic>) and 93% (<italic><tp:taxon-name><tp:taxon-name-part taxon-name-part-type="genus" reg="Tuber">T.</tp:taxon-name-part><tp:taxon-name-part taxon-name-part-type="species" reg="songlu">songlu</tp:taxon-name-part></tp:taxon-name></italic>) in ITS sequences, strongly supporting the separation of <italic><tp:taxon-name><tp:taxon-name-part taxon-name-part-type="genus" reg="Tuber">T.</tp:taxon-name-part><tp:taxon-name-part taxon-name-part-type="species" reg="conditum">conditum</tp:taxon-name-part></tp:taxon-name></italic> from the Chinese species of <italic><tp:taxon-name><tp:taxon-name-part taxon-name-part-type="genus" reg="Tuber">T.</tp:taxon-name-part><tp:taxon-name-part taxon-name-part-type="species" reg="qujingense">qujingense</tp:taxon-name-part></tp:taxon-name></italic> and <italic><tp:taxon-name><tp:taxon-name-part taxon-name-part-type="genus" reg="Tuber">T.</tp:taxon-name-part><tp:taxon-name-part taxon-name-part-type="species" reg="songlu">songlu.</tp:taxon-name-part></tp:taxon-name></italic> Phylogenetic analysis (Figs <xref ref-type="fig" rid="F1">1</xref>, <xref ref-type="fig" rid="F2">2</xref>) also suggested that <italic><tp:taxon-name><tp:taxon-name-part taxon-name-part-type="genus" reg="Tuber">T.</tp:taxon-name-part><tp:taxon-name-part taxon-name-part-type="species" reg="conditum">conditum</tp:taxon-name-part></tp:taxon-name></italic> is a distinct species because all sequences of this new species clustered within a strong bootstrap (<abbrev xmlns:xlink="http://www.w3.org/1999/xlink" xlink:title="bootstrap values" id="ABBRID0E4ODK" xlink:type="simple">BS</abbrev> ≥ 99% and <abbrev xmlns:xlink="http://www.w3.org/1999/xlink" xlink:title="Bayesian posterior probabilities" id="ABBRID0EBPDK" xlink:type="simple">PP</abbrev> = 1.0). The truffle has the acrid smell, which might be a good identifying feature for the fungus.</p></tp:treatment-sec><tp:treatment-sec><!--Section generated to contain objects referenced in tp:taxon-treatment.--><fig id="F1" position="float" orientation="portrait"><object-id xmlns:xlink="http://www.w3.org/1999/xlink" content-type="doi" xlink:type="simple">10.3897/mycokeys.119.143714.figure1</object-id><object-id xmlns:xlink="http://www.w3.org/1999/xlink" content-type="arpha" xlink:type="simple">FDC8356A-8E19-5152-AAB9-F94C94F1DA57</object-id><label>Figure 1.</label><caption><p>Phylogeny generated from maximum likelihood and Bayesian inference analysis of the ITS-LUS-TEF1-<abbrev xmlns:xlink="http://www.w3.org/1999/xlink" xlink:title="RNA polymerase II" id="ABBRID0EKBAE" xlink:type="simple">RPB2</abbrev> rDNA sequences from <italic><tp:taxon-name><tp:taxon-name-part taxon-name-part-type="genus" reg="Tuber">Tuber</tp:taxon-name-part><tp:taxon-name-part taxon-name-part-type="species" reg="marroninum">marroninum</tp:taxon-name-part></tp:taxon-name></italic> and <italic><tp:taxon-name><tp:taxon-name-part taxon-name-part-type="genus" reg="Tuber">T.</tp:taxon-name-part><tp:taxon-name-part taxon-name-part-type="species" reg="conditum">conditum</tp:taxon-name-part></tp:taxon-name></italic>-related species. <italic><tp:taxon-name><tp:taxon-name-part taxon-name-part-type="genus" reg="Choiromyces">Choiromyces</tp:taxon-name-part><tp:taxon-name-part taxon-name-part-type="species" reg="helanshanensis">helanshanensis</tp:taxon-name-part></tp:taxon-name></italic> and <italic><tp:taxon-name><tp:taxon-name-part taxon-name-part-type="genus" reg="Choiromyces">C.</tp:taxon-name-part><tp:taxon-name-part taxon-name-part-type="species" reg="meandriformis">meandriformis</tp:taxon-name-part></tp:taxon-name></italic> served as outgroups. <abbrev xmlns:xlink="http://www.w3.org/1999/xlink" xlink:title="maximum likehood" id="ABBRID0E1CAE" xlink:type="simple">ML</abbrev> bootstrap values (&gt;75%) and Posterior Probabilities (PPs) values (&gt;0.90) are shown above or beneath the branches at nodes. Novel sequences are printed in bold.</p></caption><graphic xmlns:xlink="http://www.w3.org/1999/xlink" xlink:href="mycokeys-119-295-g001.jpg" position="float" orientation="portrait" xlink:type="simple" id="oo_1372067.jpg"><uri content-type="original_file" xlink:type="simple">https://binary.pensoft.net/fig/1372067</uri></graphic></fig><fig id="F2" position="float" orientation="portrait"><object-id xmlns:xlink="http://www.w3.org/1999/xlink" content-type="doi" xlink:type="simple">10.3897/mycokeys.119.143714.figure2</object-id><object-id xmlns:xlink="http://www.w3.org/1999/xlink" content-type="arpha" xlink:type="simple">349084F2-4DB3-5EA4-9138-33D164CB65A2</object-id><label>Figure 2.</label><caption><p>Phylogeny generated from maximum likelihood and Bayesian inference analysis of the ITS1-5.8S-ITS2 sequences from <italic><tp:taxon-name><tp:taxon-name-part taxon-name-part-type="genus" reg="Tuber">Tuber</tp:taxon-name-part><tp:taxon-name-part taxon-name-part-type="species" reg="marroninum">marroninum</tp:taxon-name-part></tp:taxon-name></italic> and <italic><tp:taxon-name><tp:taxon-name-part taxon-name-part-type="genus" reg="Tuber">T.</tp:taxon-name-part><tp:taxon-name-part taxon-name-part-type="species" reg="conditum">conditum</tp:taxon-name-part></tp:taxon-name></italic> related species. <italic><tp:taxon-name><tp:taxon-name-part taxon-name-part-type="genus" reg="Choiromyces">Choiromyces</tp:taxon-name-part><tp:taxon-name-part taxon-name-part-type="species" reg="helanshanensis">helanshanensis</tp:taxon-name-part></tp:taxon-name></italic> and <italic><tp:taxon-name><tp:taxon-name-part taxon-name-part-type="genus" reg="Choiromyces">C.</tp:taxon-name-part><tp:taxon-name-part taxon-name-part-type="species" reg="meandriformis">meandriformis</tp:taxon-name-part></tp:taxon-name></italic> served as outgroups. <abbrev xmlns:xlink="http://www.w3.org/1999/xlink" xlink:title="maximum likehood" id="ABBRID0EXEAE" xlink:type="simple">ML</abbrev> bootstrap values (&gt;75%) and Posterior Probabilities (PPs) values (&gt;0.90) are shown above or beneath the branches at nodes. Novel sequences are printed in bold.</p></caption><graphic xmlns:xlink="http://www.w3.org/1999/xlink" xlink:href="mycokeys-119-295-g002.jpg" position="float" orientation="portrait" xlink:type="simple" id="oo_1372068.jpg"><uri content-type="original_file" xlink:type="simple">https://binary.pensoft.net/fig/1372068</uri></graphic></fig></tp:treatment-sec><ref-list><ref id="B19"><mixed-citation xmlns:xlink="http://www.w3.org/1999/xlink" xlink:type="simple"><person-group><name name-style="western"><surname>Kinoshita</surname><given-names>A</given-names></name><name name-style="western"><surname>Sasaki</surname><given-names>H</given-names></name><name name-style="western"><surname>Nara</surname><given-names>K</given-names></name></person-group> (<year>2011</year>) <article-title>Phylogeny and diversity of Japanese truffles (<italic><tp:taxon-name><tp:taxon-name-part taxon-name-part-type="genus">Tuber</tp:taxon-name-part></tp:taxon-name></italic> spp.) inferred from sequences of four nuclear loci.</article-title><source>Mycologia</source><volume>103</volume>(<issue>4</issue>): <fpage>779</fpage>–<lpage>794</lpage>. <ext-link xlink:href="10.3852/10-138" ext-link-type="doi" xlink:type="simple">https://doi.org/10.3852/10-138</ext-link></mixed-citation></ref><ref id="B44"><mixed-citation xmlns:xlink="http://www.w3.org/1999/xlink" xlink:type="simple"><person-group><name name-style="western"><surname>Wan</surname><given-names>SP</given-names></name><name name-style="western"><surname>Liu</surname><given-names>JW</given-names></name><name name-style="western"><surname>Huang</surname><given-names>LL</given-names></name><name name-style="western"><surname>Qin</surname><given-names>XM</given-names></name><name name-style="western"><surname>Liu</surname><given-names>W</given-names></name><name name-style="western"><surname>Yu</surname><given-names>FQ</given-names></name></person-group> (<year>2021</year>) <article-title><italic><tp:taxon-name><tp:taxon-name-part taxon-name-part-type="genus">Tuber</tp:taxon-name-part><tp:taxon-name-part taxon-name-part-type="species">qujingense</tp:taxon-name-part></tp:taxon-name></italic> and <italic><tp:taxon-name><tp:taxon-name-part taxon-name-part-type="genus">T.</tp:taxon-name-part><tp:taxon-name-part taxon-name-part-type="species">songlu</tp:taxon-name-part></tp:taxon-name></italic>, two new species from Yunnan, China.</article-title><source>Phytotaxa</source><volume>527</volume>(<issue>4</issue>): <fpage>248</fpage>–<lpage>256</lpage>. <ext-link xlink:href="10.11646/phytotaxa.527.4.2" ext-link-type="doi" xlink:type="simple">https://doi.org/10.11646/phytotaxa.527.4.2</ext-link></mixed-citation></ref><ref id="B36"><mixed-citation xmlns:xlink="http://www.w3.org/1999/xlink" xlink:type="simple"><person-group><name name-style="western"><surname>Sasaki</surname><given-names>H</given-names></name><name name-style="western"><surname>Kinoshita</surname><given-names>A</given-names></name><name name-style="western"><surname>Nara</surname><given-names>K</given-names></name></person-group> (<year>2016</year>) An illustrated book of Japanese truffles. Seibundo-shinkosha, Tokyo. [in Japanese]</mixed-citation></ref></ref-list></tp:taxon-treatment>
