# Supplementary material for: ﻿Two novel Tuber species (Tuberaceae, Pezizales) from southwestern China based on morphological and molecular evidence
Source: MycoKeys. 2025 Jul 11;119:295–314. doi: 10.3897/mycokeys.119.143714 (PMC12274894; doi:10.3897/mycokeys.119.143714)
Supplement: XML Treatment for Tuber pseudoexcavatum [file mycokeys.119.143714-treatment3.xml]

<!DOCTYPE tp:taxon-treatment
  PUBLIC "-//TaxonX//DTD Taxonomic Treatment Publishing DTD v0 20100105//EN" "tax-treatment-NSO.dtd">
<tp:taxon-treatment xmlns:tp="http://www.plazi.org/taxpub"><tp:treatment-meta><kwd-group><label>Taxon classification</label><kwd>
                <named-content content-type="kingdom">Fungi</named-content>
              </kwd><kwd>
                <named-content content-type="order">Pezizales</named-content>
              </kwd><kwd>
                <named-content content-type="family">Tuberaceae</named-content>
              </kwd></kwd-group><mixed-citation publication-type="journal"><person-group><name><surname>Yuan</surname><given-names>Tian-Jun</given-names></name><name><surname>Luo</surname><given-names>Hong-Mei</given-names></name><name><surname>Su</surname><given-names>Kai-Mei</given-names></name><name><surname>Li</surname><given-names>Shu-Hong</given-names></name><name><surname>Li</surname><given-names>E-Xian</given-names></name></person-group><article-title>﻿Two novel <italic><tp:taxon-name><tp:taxon-name-part taxon-name-part-type="genus" reg="Tuber">Tuber</tp:taxon-name-part></tp:taxon-name></italic> species (<tp:taxon-name><tp:taxon-name-part taxon-name-part-type="family">Tuberaceae</tp:taxon-name-part></tp:taxon-name>, <tp:taxon-name><tp:taxon-name-part taxon-name-part-type="order">Pezizales</tp:taxon-name-part></tp:taxon-name>) from southwestern China based on morphological and molecular evidence</article-title><source>MycoKeys</source><day>11</day><month>07</month><year>2025</year><volume>119</volume><fpage>295</fpage><lpage>314</lpage><pub-id pub-id-type="doi">10.3897/mycokeys.119.143714</pub-id></mixed-citation></tp:treatment-meta><tp:nomenclature><label>﻿</label><tp:taxon-name>
              <object-id xmlns:xlink="http://www.w3.org/1999/xlink" content-type="arpha" xlink:type="simple">26B2FE97-E50F-567B-8677-59AD4D2C13F4</object-id>
              <tp:taxon-name-part taxon-name-part-type="genus" reg="Tuber">Tuber</tp:taxon-name-part>
              <tp:taxon-name-part taxon-name-part-type="species" reg="pseudoexcavatum">pseudoexcavatum</tp:taxon-name-part>
            </tp:taxon-name><tp:taxon-authority>Y. Wang et al., Cryptogamie Mycologie, 1998, 19(1–2): 113–120 (Manjón et al. 2009; Moreno et al. 1997)</tp:taxon-authority></tp:nomenclature><tp:treatment-sec sec-type="notes" id="SECID0ESQDK"><title>Notes.</title><p>The description of <italic><tp:taxon-name><tp:taxon-name-part taxon-name-part-type="genus" reg="Tuber">Tuber</tp:taxon-name-part><tp:taxon-name-part taxon-name-part-type="species" reg="pseudoexcavatum">pseudoexcavatum</tp:taxon-name-part></tp:taxon-name></italic> Y. <xref ref-type="bibr" rid="B49">Wang et al. (1998)</xref> was originally based on two specimens collected in China and published by Wang et al. in 1998. Subsequently, additional collections (AH 18387, AH 18331) from China were successfully used to generate DNA data, which were deposited in the Herbarium of the Institute of Forestry and Soil Sciences. This study reports two new collections that suggest the presence of this species may not be uncommon in the southwestern region of China. Morphologically, <italic><tp:taxon-name><tp:taxon-name-part taxon-name-part-type="genus" reg="Tuber">T.</tp:taxon-name-part><tp:taxon-name-part taxon-name-part-type="species" reg="pseudoexcavatum">pseudoexcavatum</tp:taxon-name-part></tp:taxon-name></italic> is characterized by subglobose ascocarps with a deeply excavate appearance, ranging in color from brown to brown-orange. The surface exhibits a coarsely warted texture, while the asci contain 1–8 ascospores with spinoreticulate ornamentation, which may serve as diagnostic features based on the current collections. The known distribution of this species is limited to China.</p></tp:treatment-sec><tp:treatment-sec sec-type="material" id="SECID0ESRDK"><title>Material examined.</title><p>Location • Yunnan Province, Changning County (<named-content xmlns:xlink="http://www.w3.org/1999/xlink" content-type="dwc:verbatimCoordinates" xlink:type="simple"><named-content content-type="geo-json" specific-use="{&#34;type&#34;:&#34;Point&#34;,&#34;coordinates&#34;:[101.730700,37.121200]}" id="NCID0E2RDK" xlink:type="simple">37.1212°N, 101.7307°E</named-content></named-content>). Habitat: Hypogeous, found in soil beneath a pure <italic><tp:taxon-name><tp:taxon-name-part taxon-name-part-type="genus" reg="Pinus">Pinus</tp:taxon-name-part><tp:taxon-name-part taxon-name-part-type="species" reg="armandii">armandii</tp:taxon-name-part></tp:taxon-name></italic> forest Altitude: Approximately 2500 m Collection Date: 20 Sep. 2020 Specimens: <abbrev xmlns:xlink="http://www.w3.org/1999/xlink" content-type="institution" xlink:title="Yunnan Academy of Agricultural Sciences" id="ABBRID0EKSDK" xlink:type="simple">YAAS</abbrev> L3932, <abbrev xmlns:xlink="http://www.w3.org/1999/xlink" content-type="institution" xlink:title="Yunnan Academy of Agricultural Sciences" id="ABBRID0EPSDK" xlink:type="simple">YAAS</abbrev> L3933 Collector: S. H. Li Repository: Herbarium of Institute of Forestry and Soil Sciences (<abbrev xmlns:xlink="http://www.w3.org/1999/xlink" content-type="institution" xlink:title="Yunnan Academy of Agricultural Sciences" id="ABBRID0EUSDK" xlink:type="simple">YAAS</abbrev>).</p></tp:treatment-sec><ref-list><ref id="B49"><mixed-citation xmlns:xlink="http://www.w3.org/1999/xlink" xlink:type="simple"><person-group><name name-style="western"><surname>Wang</surname><given-names>Y</given-names></name><name name-style="western"><surname>Moreno</surname><given-names>G</given-names></name><name name-style="western"><surname>Riousset</surname><given-names>LJ</given-names></name><name name-style="western"><surname>Manjón</surname><given-names>JL</given-names></name><name name-style="western"><surname>Riousset</surname><given-names>G</given-names></name><name name-style="western"><surname>Fourré</surname><given-names>G</given-names></name><name name-style="western"><surname>Di Massimo</surname><given-names>G</given-names></name><name name-style="western"><surname>García-Montero</surname><given-names>LG</given-names></name><name name-style="western"><surname>Díez</surname><given-names>J</given-names></name></person-group> (<year>1998</year>) <article-title><italic><tp:taxon-name><tp:taxon-name-part taxon-name-part-type="genus">Tuber</tp:taxon-name-part><tp:taxon-name-part taxon-name-part-type="species">pseudoexcavatum</tp:taxon-name-part></tp:taxon-name></italic> sp. nov. A new species from China commercialized in Spain, France and Italy with additional comments on Chinese truffles.</article-title><source>Mycologie</source><volume>19</volume>(<issue>1–2</issue>): <fpage>113</fpage>–<lpage>120</lpage>. <ext-link xlink:href="10.5962/p.354491" ext-link-type="doi" xlink:type="simple">https://doi.org/10.5962/p.354491</ext-link></mixed-citation></ref></ref-list></tp:taxon-treatment>
