# Supplementary material for: ﻿Two novel Tuber species (Tuberaceae, Pezizales) from southwestern China based on morphological and molecular evidence
Source: MycoKeys. 2025 Jul 11;119:295–314. doi: 10.3897/mycokeys.119.143714 (PMC12274894; doi:10.3897/mycokeys.119.143714)
Supplement: XML Treatment for Tuber calosporum [file mycokeys.119.143714-treatment4.xml]

<!DOCTYPE tp:taxon-treatment
  PUBLIC "-//TaxonX//DTD Taxonomic Treatment Publishing DTD v0 20100105//EN" "tax-treatment-NSO.dtd">
<tp:taxon-treatment xmlns:tp="http://www.plazi.org/taxpub"><tp:treatment-meta><kwd-group><label>Taxon classification</label><kwd>
                <named-content content-type="kingdom">Fungi</named-content>
              </kwd><kwd>
                <named-content content-type="order">Pezizales</named-content>
              </kwd><kwd>
                <named-content content-type="family">Tuberaceae</named-content>
              </kwd></kwd-group><mixed-citation publication-type="journal"><person-group><name><surname>Yuan</surname><given-names>Tian-Jun</given-names></name><name><surname>Luo</surname><given-names>Hong-Mei</given-names></name><name><surname>Su</surname><given-names>Kai-Mei</given-names></name><name><surname>Li</surname><given-names>Shu-Hong</given-names></name><name><surname>Li</surname><given-names>E-Xian</given-names></name></person-group><article-title>﻿Two novel <italic><tp:taxon-name><tp:taxon-name-part taxon-name-part-type="genus" reg="Tuber">Tuber</tp:taxon-name-part></tp:taxon-name></italic> species (<tp:taxon-name><tp:taxon-name-part taxon-name-part-type="family">Tuberaceae</tp:taxon-name-part></tp:taxon-name>, <tp:taxon-name><tp:taxon-name-part taxon-name-part-type="order">Pezizales</tp:taxon-name-part></tp:taxon-name>) from southwestern China based on morphological and molecular evidence</article-title><source>MycoKeys</source><day>11</day><month>07</month><year>2025</year><volume>119</volume><fpage>295</fpage><lpage>314</lpage><pub-id pub-id-type="doi">10.3897/mycokeys.119.143714</pub-id></mixed-citation></tp:treatment-meta><tp:nomenclature><label>﻿</label><tp:taxon-name>
              <object-id xmlns:xlink="http://www.w3.org/1999/xlink" content-type="arpha" xlink:type="simple">91284B8B-6374-55C5-8A7D-DBFA121F8D3E</object-id>
              <tp:taxon-name-part taxon-name-part-type="genus" reg="Tuber">Tuber</tp:taxon-name-part>
              <tp:taxon-name-part taxon-name-part-type="species" reg="calosporum">calosporum</tp:taxon-name-part>
            </tp:taxon-name><tp:taxon-authority>S. P. Wan et al. Mycoscience, 2016, 57(6): 393–399</tp:taxon-authority></tp:nomenclature><tp:treatment-sec sec-type="notes" id="SECID0E4TDK"><title>Note.</title><p><italic><tp:taxon-name><tp:taxon-name-part taxon-name-part-type="genus" reg="Tuber">Tuber</tp:taxon-name-part><tp:taxon-name-part taxon-name-part-type="species" reg="calosporum">calosporum</tp:taxon-name-part></tp:taxon-name></italic> S. P. Wan et al. was originally described based on four specimens collected from Huize County in Yunnan Province, as detailed by Wan et al. in 2016. The specimens (wsp352, wsp145, wsp186, and wsp382) provided successful DNA data. This study introduces two additional collections, suggesting a broader distribution of the species in the southwest region of China. Morphologically, <italic><tp:taxon-name><tp:taxon-name-part taxon-name-part-type="genus" reg="Tuber">T.</tp:taxon-name-part><tp:taxon-name-part taxon-name-part-type="species" reg="calosporum">calosporum</tp:taxon-name-part></tp:taxon-name></italic> is recognized by its brownish-yellow ascocarps with a verrucose surface, featuring superficial yellow furrows. The ascospores are characterized by their large, ellipsoid shape and shallow alveolar ornamentation, which can serve as diagnostic traits based on the present collections. The species is known to occur exclusively in China.</p></tp:treatment-sec><tp:treatment-sec sec-type="material" id="SECID0EZUDK"><title>Material examined.</title><p>Location • Yunnan Province, Xiangyun County (<named-content xmlns:xlink="http://www.w3.org/1999/xlink" content-type="dwc:verbatimCoordinates" xlink:type="simple"><named-content content-type="geo-json" specific-use="{&#34;type&#34;:&#34;Point&#34;,&#34;coordinates&#34;:[100.874167,25.661944]}" id="NCID0ECVDK" xlink:type="simple">25°39'43"N, 100°52'27"E</named-content></named-content>) Habitat: Found in soil beneath a mixed forest dominated by <tp:taxon-name><tp:taxon-name-part taxon-name-part-type="genus" reg="Pinus">Pinus</tp:taxon-name-part><tp:taxon-name-part taxon-name-part-type="species" reg="yunnanensis">yunnanensis</tp:taxon-name-part></tp:taxon-name> Collection Date: 20 Sep 2020 Specimens: <abbrev xmlns:xlink="http://www.w3.org/1999/xlink" content-type="institution" xlink:title="Yunnan Academy of Agricultural Sciences" id="ABBRID0EQVDK" xlink:type="simple">YAAS</abbrev> L3648, <abbrev xmlns:xlink="http://www.w3.org/1999/xlink" content-type="institution" xlink:title="Yunnan Academy of Agricultural Sciences" id="ABBRID0EVVDK" xlink:type="simple">YAAS</abbrev> L3684 Collector: S. H. Li Repository: Herbarium of Institute of Forestry and Soil Sciences (<abbrev xmlns:xlink="http://www.w3.org/1999/xlink" content-type="institution" xlink:title="Yunnan Academy of Agricultural Sciences" id="ABBRID0E1VDK" xlink:type="simple">YAAS</abbrev>).</p></tp:treatment-sec></tp:taxon-treatment>
